# Supplementary material for: Effects of Carbon Nanoparticles and Chromium Combined Exposure in Native (Ruditapes decussatus) and Invasive (Ruditapes philippinarum) Clams
Source: Nanomaterials (Basel). 2023 Feb 10;13(4):690. doi: 10.3390/nano13040690 (PMC9963187; doi:10.3390/nano13040690)
Supplement: Supplementary file 1 [file nanomaterials-13-00690-s001.zip]

Archive with 1 entries (1 files):
- nanomaterials-2111705-supplementary.pdf
